# Supplementary material for: A comprehensive evaluation of the health benefits of forest therapy for cancer survivors
Source: Environ Health Prev Med. 2026 Jan 28;31:7. doi: 10.1265/ehpm.25-00333 (PMC12876116; doi:10.1265/ehpm.25-00333)
Supplement: Supplementary file 1 — Additional file 1: Supplementary Material 1. Detailed descriptions of the forest therapy activities and their corresponding therapeutic objectives. [file ehpm-31-007-s001.xlsx]

## Sheet: Supplementary Material 1
	Time	Activity Name		Activity Content
	5 min	Gathering; Activity Explanation		Opening session to adjust one's mindset. Embrace silence, let go of plans and commitments, and prepare to make space for the best version of yourself.
	10 min	Leaf Grouping; Writing Your Plant Name		Four large leaves are each cut into five pieces. Participants randomly draw a piece, and those with the same type of leaf form a group. Participants write their nicknames on leaves using permanent markers. Throughout the activities, everyone will use these nicknames to address each other.
	10 min	Leaf-Stone Stacking		A forest entry ritual to release burdens, break old habits, and let go of everything—including tension, thoughts, and emotions—while embracing a positive attitude when entering the forest.
	5 min	Listening with Eyes Closed		Participants close their eyes and listen attentively to the sounds of their surroundings, opening their ears to the environment.
	10 min	Body Expansion		A warm-up activity under a large tree, involving stretching, touching the tree, and mimicking the postures of trees through body movement.
	5 min	Fox-Walk Meditation		Participants are invited to walk mindfully through the forest, experiencing the wilderness without judgment, centering their attention on their feet, and observing their surroundings with an open and accepting attitude.
	5 min	Caterpillar Walk		Participants walk in a line with their eyes covered, placing their hands on the shoulders of the person in front of them. This exercise enhances connection with others, encourages awareness of others' rhythms, and practicing conscious and attentive use of hearing and touch.
	20 min	Blindfolded Tree Search		In pairs, one participant guides with verbal cues while the other, blindfolded, follows the instructions to find a tree. This activity fosters trust and enhances tactile awareness, creating a sense of coherence between internal perception and external action.
	20 min	My Tree Friend		Participants choose a specific tree as their companion and approach it with the right attitude. They then observe and listen in a comfortable position, quietly contemplating alongside the tree. While breathing, they become aware of the tree’s fragrance, using their senses to establish a deeper connection with nature. Afterward, they bring back ten descriptive words.
	10 min	Earth Mandala		A silent activity where participants collect significant natural objects from the environment and collaboratively create patterns using these materials. This process expresses the intangible and abstract aspects of the subconscious, enhancing self-awareness, and gratitude for the earth.
	5 min	Reflecting on the Space		Observing the forest and tree friends from a different perspective, allowing oneself to "see with new eyes" and gain fresh insights. Engaging all five senses mindfully and attentively to appreciate the beauty of nature.
	15 min	Sharing and Discussion		Participants use the ten words they gathered during their time with their tree friends to compose a poem and share it with the group. Through word substitution exercises, they are encouraged to deepen their emotional engagement and reflect on their experiences.

## Sheet: legends
Detailed descriptions of the forest therapy activities and their corresponding therapeutic objectives.
