# Supplementary material for: A comprehensive evaluation of the health benefits of forest therapy for cancer survivors
Source: Environ Health Prev Med. 2026 Jan 28;31:7. doi: 10.1265/ehpm.25-00333 (PMC12876116; doi:10.1265/ehpm.25-00333)
Supplement: Supplementary file 2 — Additional file 2: Supplementary Material 2. [file ehpm-31-007-s002.xlsx]

## Sheet: Supplementary_Change
		POMS_AH			POMS_CB			POMS_DD			POMS_FI
		Estimate	StdErr	Probt	Estimate	StdErr	Probt	Estimate	StdErr	Probt	Estimate	StdErr	Probt
	Intercept	-4.26	2.61821	0.113236	-5.47494	2.83207	0.0618298	-3.92637	1.57189	0.0176559	-10.1585	3.12321	0.00263881
	High vs. Low baseline POMS-TMD level	-2.18397	0.733888	0.00543299	-1.65758	0.793831	0.0445867	-1.18395	0.440603	0.0112006	-1.41625	0.87544	0.115234
	Male vs. Female	-0.342913	0.819921	0.67849	0.940605	0.886891	0.296588	-0.00252299	0.492255	0.995941	-0.0153234	0.978067	0.987594
	Age	0.0591295	0.0411973	0.160619	0.0684577	0.0445622	0.134016	0.0711147	0.0247335	0.00701758	0.142476	0.0491434	0.00660522
	Duration of Cancer	-0.0130395	0.0133093	0.334351	-0.00722739	0.0143964	0.618982	-0.0164723	0.00799051	0.0472063	-0.0186801	0.0158764	0.247776
		POMS_TA			POMS_VA			POMS_TMD
		Estimate	StdErr	Probt	Estimate	StdErr	Probt	Estimate	StdErr	Probt
	Intercept	-8.39336	2.75496	0.00452847	0.985379	3.29611	0.766851	-33.1986	10.2738	0.00279164
	High vs. Low baseline POMS-TMD level	-3.39629	0.772219	0.000107319	0.840373	0.923903	0.369635	-10.6784	2.87977	0.000764186
	Male vs. Female	0.363064	0.862745	0.676611	-1.96385	1.03221	0.0658532	2.90676	3.21736	0.372829
	Age	0.123245	0.043349	0.00760887	-0.0135408	0.0518639	0.79565	0.477964	0.161658	0.00570722
	Duration of Cancer	-0.0228358	0.0140045	0.112483	0.00766252	0.0167553	0.650439	-0.0859176	0.0522257	0.109439
		BAI			BDI-II			Cortisol
		Estimate	StdErr	Probt	Estimate	StdErr	Probt	Estimate	StdErr	Probt
	Intercept	3.11321	4.46902	0.49092	-5.72648	5.08857	0.268554	-0.0464877	0.700922	0.94752
	High vs. Low each baseline level	-4.14578	1.33135	0.00380147	-3.19567	1.52302	0.0436193	-0.963075	0.221002	0.000120616
	Male vs. Female	-0.243872	1.48151	0.870255	-0.590931	1.77293	0.74101	0.459143	0.248722	0.0738779
	Age	-0.0936566	0.0701879	0.191218	0.0776028	0.0826479	0.354575	-0.0058635	0.0119384	0.626573
	Duration of Cancer	0.0577088	0.0230507	0.0174197	0.0164063	0.0279562	0.561293	-0.00140466	0.00395515	0.724739
